# Supplementary material for: Exploring the temporal dynamics of rumen bacterial and fungal communities in yaks (Bos grunniens) from 5 days after birth to adulthood by full-length 16S and 18S rRNA sequencing
Source: Front Vet Sci. 2023 Jun 21;10:1166015. doi: 10.3389/fvets.2023.1166015 (PMC10321131; doi:10.3389/fvets.2023.1166015)
Supplement: Supplementary file 1 [file Table_1.XLSX]

## Sheet: Sheet1
Table S1. Major characteristics of Zhongdian yaks at different ages
Groups	Age(day)	Type of diet	Weight(kg)
D5	5	colostrum+free grazing	15.2±2.1
D45	45	ordinary milk+free grazing	36.3±1.5
D90	90	weaning+free grazing	51.5±3.2
D180	180	free grazing	73.3±5.3
D720	720	free grazing	125.6±7.8
