# Supplementary material for: Exploring the temporal dynamics of rumen bacterial and fungal communities in yaks (Bos grunniens) from 5 days after birth to adulthood by full-length 16S and 18S rRNA sequencing
Source: Front Vet Sci. 2023 Jun 21;10:1166015. doi: 10.3389/fvets.2023.1166015 (PMC10321131; doi:10.3389/fvets.2023.1166015)
Supplement: Supplementary file 2 [file Table_2.XLSX]

## Sheet: Sheet1
Table S2 Nutrient composition of diets of Zhongdian yaks
Type of Diet	Decompose	Nutrient Ratio
Colostrum	Solid fraction	0.1973
	Ash content	0.0108
	Lactoprotein	0.0723
	Butterfat	0.0676
	Lactose	0.0357
Ordinary milk	Solid fraction	0.1706
	Ash content	0.0078
	Lactoprotein	0.0456
	Butterfat	0.0651
	Lactose	0.0517
Forage grass	Dry matter	0.9357
	Ash content	0.0736
	Crude protein	0.0447
	Crude fat	0.0135
	Acid Detergent Fiber	0.3264
	Neutral Detergent Fiber	0.5873
