# Supplementary material for: Exploring the temporal dynamics of rumen bacterial and fungal communities in yaks (Bos grunniens) from 5 days after birth to adulthood by full-length 16S and 18S rRNA sequencing
Source: Front Vet Sci. 2023 Jun 21;10:1166015. doi: 10.3389/fvets.2023.1166015 (PMC10321131; doi:10.3389/fvets.2023.1166015)
Supplement: Supplementary file 3 [file Table_3.XLSX]

## Sheet: Sheet1
Table S3.Statistics of raw sequencing data
Groups	Sample number	Clean tags		Clustering tags		OTUs count
		Bacteria	Fungi	Bacteria	Fungi	Bacteria	Fungi
D5	PDCYK5d1	4995	62066	4044	49394	183	193
D5	PDCYK5d2	8646	62344	6222	49701	54	206
D5	PDCYK5d3	4578	61756	3245	46599	473	89
D45	PDCYK45d1	10269	62877	4671	49063	386	442
D45	PDCYK45d2	10206	62050	6849	49358	449	475
D45	PDCYK45d3	10329	61926	4387	49341	445	491
D90	PDCYK90d1	10210	62404	4791	49574	540	555
D90	PDCYK90d2	10179	62734	3737	49007	583	685
D90	PDCYK90d3	10319	62037	4886	49096	646	644
D180	PDCYK180d1	10215	62277	5451	49452	723	321
D180	PDCYK180d2	10091	62743	4427	49428	567	415
D180	PDCYK180d3	10399	62396	5673	48576	697	426
D720	M1	10068	44334	6481	41659	918	467
D720	M2	10185	43478	5814	41413	938	476
D720	M3	10113	43349	6694	41175	871	530
D720	M4	7889	43320	5674	41051	850	353
D720	M5	5704	43494	3274	41061	729	389
D720	M6	10002	43623	3598	41566	772	551
Total	/	164397	1009208	89918	836514	1709	2525
